# Supplementary material for: Ficus septica plant extracts for treating Dengue virus in vitro
Source: PeerJ. 2017 Jun 8;5:e3448. doi: 10.7717/peerj.3448 (PMC5466810; doi:10.7717/peerj.3448)
Supplement: Supplemental Information 2 [file peerj-05-3448-s002.xlsx]

## Sheet: Statictics
Table 1 raw data
Statictics
plant 1	Ao(WP)-M
	ug/ml	exp.1	exp.2	exp.3	exp.4	exp.5	exp.6	averge (%)	sd
	3.125	50.7964	87.3923	69.6289	103.717	68.5292	109.44	81.584	22.6309
	6.25	45.1643	68.3336	66.547	87.6003	79.3849	92.9257	73.326	17.2544
	12.5	47.8525	72.4641	75.7362	73.2044	98.2989	83.0785	75.1058	16.4634
	25	85.7629	52.5757	89.7524	67.8589	97.2587	65.8273	76.506	17.0487
	50	79.2006	43.2267	101.226	67.4219	120.541	67.8596	79.9127	27.3957
	100	123.195	50.4097	99.9176	55.3988	117.252	54.8775	83.5084	33.7292
	ctrl.	100	100	100	100	100	100	100	0
	IC50	2.91	51.56	>100	>100	>100	>100
plant 2	ACM(R)-M
	ug/ml	exp.1	exp.2	exp.3	exp.4	exp.5	exp.6	averge (%)	sd
	3.125	45.2387	80.4773	63.4316	98.4315	63.568	98.8207	74.9946	21.4323
	6.25	62.4307	73.9944	71.3602	91.6582	75.8316	99.9759	79.2085	13.9137
	12.5	46.8791	46.5653	72.0907	71.2554	92.0913	88.0907	69.4954	19.5114
	25	69.5909	56.2711	92.6195	67.4257	76.3863	86.065	74.7264	13.2042
	50	77.6557	42.7486	87.7497	58.7555	102.741	77.3749	74.5042	21.2007
	100	92.3349	45.9867	94.9721	57.666	127.356	67.6219	80.9897	29.7389
	ctrl.	100	100	100	100	100	100	100	0
	IC50	>100	36.3	>100	>100	>100	>100
plant 3	BP(L)-M
	ug/ml	exp.1	exp.2	exp.3	exp.4	exp.5	exp.6	averge (%)	sd
	3.125	46.1167	93.8596	71.3115	121.05	82.8898	117.616	88.8073	28.491
	6.25	43.2203	52.7517	84.1848	79.7384	85.0459	75.495	70.0727	17.7045
	12.5	61.2101	48.2487	85.4064	65.4979	93.955	88.5585	73.8128	18.1055
	25	70.4854	51.971	83.119	68.511	97.4327	84.3366	75.976	15.7697
	50	48.7709	40.3005	85.7925	57.7203	111.436	67.2632	68.5472	26.2475
	100	17.1276	44.1255	77.8957	49.9175	112.451	53.7815	59.2165	32.5518
	ctrl.	100	100	100	100	100	100	100	0
	IC50	11.7	26.8	>100	75.8	>100	>100
plant 4	CaR(WP)-M
	ug/ml	exp.1	exp.2	exp.3	exp.4	exp.5	exp.6	averge (%)	sd
	3.125	94.7363	102.403	77.7705	125.642	79.4646	101.773	96.965	17.6337
	6.25	94.7363	102.403	79.9618	116.201	85.6944	88.6697	94.6111	13.0864
	12.5	103.869	86.9721	87.3937	96.6501	100.717	92.5505	94.6922	6.95428
	25	115.63	78.4305	90.1286	94.094	114.328	83.6315	96.0405	15.6271
	50	122.907	79.2147	103.2	86.4002	139.701	64.905	99.3878	28.1337
	100	116.61	71.5874	93.4678	84.7604	172.724	70.296	101.574	38.7667
	ctrl.	100	100	100	100	100	100	100	0
	IC50	>100	>100	>100	>100	>100	>100
plant 5	Ce(L)-M
	ug/ml	exp.1	exp.2	exp.3	exp.4	exp.5	exp.6	averge (%)	sd
	3.125	95.3455	93.5128	72.5637	96.2801	71.786	131.396	93.4806	21.7119
	6.25	57.9661	71.4132	85.8391	39.6579	86.479	103.163	74.0864	22.7574
	12.5	68.4792	71.7729	84.5174	80.1488	101.848	94.2363	83.5005	12.8634
	25	74.2005	65.7464	82.7537	77.9407	94.3348	101.925	82.8168	13.3206
	50	61.9919	40.3359	81.8784	53.768	95.2463	71.1118	67.3887	19.73
	100	15.2486	21.7902	49.4873	42.6501	94.6275	47.8838	45.2812	28.0008
	ctrl.	100	100	100	100	100	100	100	0
	IC50	41.5	33.2	85.6	84.79	>100	91.6
plant 6	CiM(L)-M
	ug/ml	exp.1	exp.2	exp.3	exp.4	exp.5	exp.6	averge (%)	sd
	3.125	60.7366	82.4697	76.4359	86.2863	95.1104	101.43	83.7448	14.3724
	6.25	67.4196	82.3427	82.2557	91.5306	88.6682	104.624	86.1402	12.3051
	12.5	58.404	75.8596	78.008	81.4063	105.606	104.786	84.0117	18.237
	25	70.4088	73.7035	85.1864	90.9768	126.358	90.6489	89.547	19.9729
	50	108.862	61.9021	96.8314	81.6373	124.379	93.5373	94.5249	21.603
	100	88.1845	62.3155	85.8291	70.6527	117.717	86.1953	85.1491	18.9893
	ctrl.	100	100	100	100	100	100	100	0
	IC50	>100	>100	>100	>100	>100	>100
plant 7	CO-(WP)-A
	ug/ml	exp.1	exp.2	exp.3	exp.4	exp.5	exp.6	averge (%)	sd
	3.125	59.1577	110.199	78.918	102.249	62.8882	83.7187	82.8552	20.4955
	6.25	74.7318	93.8883	83.6475	99.6269	78.1069	89.212	86.5356	9.50073
	12.5	76.2155	61.1052	82.9127	79.882	98.5514	78.6665	79.5555	12.0381
	25	106.305	80.2685	93.1905	79.9931	106.783	76.4921	90.5053	13.6635
	50	100.613	71.2889	104.11	69.4198	108.539	72.42	87.7319	18.4786
	100	107.973	69.8373	85.1781	40.5082	123.611	69.814	82.8202	29.7662
	ctrl.	100	100	100	100	100	100	100	0
	IC50	>100	>100	>100	80.8	>100	>100
	CO-(WP)-M
	ug/ml	exp.1	exp.2	exp.3	exp.4	exp.5	exp.6	averge (%)	sd
	3.125	57.2504	98.0313	74.2365	108.854	79.0626	108.246	87.6135	20.7816
	6.25	67.249	71.5564	86.9729	88.8149	84.0784	93.5856	82.0429	10.3573
	12.5	70.1454	58.9975	54.0332	73.4271	84.8273	81.4907	70.4869	12.1509
	25	106.543	51.4421	78.4946	63.7374	103.315	83.2835	81.1358	21.6028
	50	106.543	51.4421	90.2191	59.4639	120.209	79.0604	84.4895	26.6192
	100	113.922	41.0525	105.967	59.965	128.797	80.008	88.2853	33.8011
	ctrl.	100	100	100	100	100	100	100	0
	IC50	>100	45.5	>100	>100	>100	>100
plant 8	EJa-L-A
	ug/ml	exp.1	exp.2	exp.3	averge (%)	sd
	3.125	100.906	143.134	105.879	116.64	23.0788
	6.25	100.555	131.349	116.441	116.115	15.3997
	12.5	97.5894	129.882	108.602	112.025	16.4163
	25	101.833	118.477	108.357	109.556	8.38616
	50	98.1818	128.764	102.487	109.811	16.5546
	100	0.0865649	0.164229	-0.0730717	0.0592407	0.120987
	ctrl.	100	100	100	100	0
	IC50	64.22	85.86	83.49
plant 9	ES-(L)-A		ES-(L)-C		ES-(L)-M
	ug/ml	average	ug/ml	average	ug/ml	average	infectivity of 3 observation fields.
	25	35.2941	25	22.9412	25	74.1176
	50	50	50	23.5294	50	45.7647
	100	28.2353	100	11.1765	100	29.2353
	ctrl.	100	ctrl.	100	ctrl.	100
plant 10	FG-(L)-A		FG-(L)-C		FG-(L)-M
	ug/ml	average	ug/ml	average	ug/ml	average	infectivity of 3 observation fields.
	25	40	25	57.6471	25	64.5882
	50	41.1765	50	64.1176	50	30
	100	43.5294	100	32.8235	100	13.5294
	ctrl.	100	ctrl.	100	ctrl.	100
plant 11	FS-(RB)-A
	ug/ml	exp.1	exp.2	exp.3	averge (%)	sd
	3.125	42.5471	52.9151	48.0743	47.8455	5.18779
	6.25	5.50431	10.5459	7.77822	7.94283	2.52485
	12.5	1.0139	1.44305	1.44617	1.30104	0.248676
	25	0.857569	1.18593	1.07245	1.03865	0.166771
	50	0.622928	0.910857	0.85678	0.796855	0.153033
	100	0.748852	0.89018	0.989343	0.876125	0.12086
	ctrl.	100	100	100	100	0
	IC50	2.88	3.23	3.05	3.05333	0.175024
	FS-(L)-M-ET
	ug/ml	exp.1	exp.2	exp.3	averge (%)	sd
	3.125	87.5975	85.0447	85.3039	85.982	1.40499
	6.25	72.8345	90.0729	81.8588	81.5887	8.62238
	12.5	71.4459	75.3346	77.2659	74.6821	2.96432
	25	57.4983	51.1951	73.503	60.7321	11.5002
	50	17.9829	18.613	19.4173	18.671	0.718987
	100	0.56813	0.502497	0.476131	0.515586	0.0473756
	ctrl.	100	100	100	100	0
	IC50	21.42	23.28	29.7	24.8	4.34424
	FS-(F)-M
	ug/ml	exp.1	exp.2	exp.3	exp.4	exp.5	exp.6	averge (%)	sd
	3.125	68.6056	71.6728	72.467	98.1623	76.9019	108.885	82.7824	16.6329
	6.25	72.4077	73.7072	66.4458	90.6369	64.9496	111.021	79.8613	17.7921
	12.5	72.0249	60.2196	80.2596	76.113	75.4767	98.1482	77.0403	12.3879
	25	62.3838	53.9461	69.6518	62.0922	71.364	85.8253	67.5439	10.9041
	50	56.9982	36.0857	64.9911	56.1082	53.9208	51.4353	53.2566	9.57526
	100	14.0621	12.2319	33.3884	27.538	12.2605	16.0023	19.2472	8.99058
	ctrl.	100	100	100	100	100	100	100	0
	IC50	20.1	33.4		46.9	35.5	51.4	37.46	12.3
	FS-(HW)-M
	ug/ml	exp.1	exp.2	exp.3	exp.4	exp.5	exp.6	averge (%)	sd
	3.125	35.5907	63.4354	64.775	93.5863	58.1161	99.9949	69.2497	23.8674
	6.25	41.5379	61.1965	64.5399	91.9156	75.1635	91.0317	70.8975	19.297
	12.5	53.5529	49.3112	65.3153	66.4407	84.6924	82.4377	66.9584	14.479
	25	42.348	34.1831	46.2417	75.8338	70.4403	59.371	54.7363	16.5001
	50	26.002	19.2148	62.7857	47.8946	48.614	30.5812	39.182	16.5432
	100	11.8417	4.23905	17.0601	14.105	7.46423	6.80617	10.2527	4.88924
	ctrl.	100	100	100	100	100	100	100	0
	IC50	7.2	9.1	25.1	39.4	33.3	30.3	24.0667	13.1816
	FS-(L)-A		FS-(L)-C		FS-(L)-M		FS-(S)-M
	ug/ml	avergae	ug/ml	avergae	ug/ml	avergae	ug/ml	avergae	infectivity of 3 observation fields.
	25	33.8824	25	98.8235	25	50.5882	25	81.7647
	50	17.6471	50	82.9412	50	21.1765	50	39.4118
	100	2.35294	100	82.9412	100	1.88235	100	0
	ctrl.	100	ctrl.	100	ctrl.	100	ctrl.	100
	IC50	25.58 ± 9.13		100		18.37 ± 10.6		35.64 ± 21.2
plant 12	FSVH-(L)-A
	ug/ml	avergae	infectivity of 3 observation fields.
	25	88.2353
	50	88.2353
	100	11.1765
	ctrl.	100
plant 13	GS-F-M
	ug/ml	exp.1	exp.2	exp.3	averge (%)	sd
	3.125	151.33	134.469	120.621	135.473	15.3789
	6.25	137.979	118.963	121.28	126.074	10.3748
	12.5	122.675	124.408	121.447	122.843	1.4873
	25	123.51	129.216	121.102	124.609	4.16728
	50	142.224	136.294	110.494	129.67	16.87
	100	129.533	131.402	120.685	127.207	5.72427
	ctrl.	100	100	100	100	0
	IC50	>100	>100	>100
plant 14	Lr-(L)-M
	ug/ml	exp.1	exp.2	exp.3	exp.4	exp.5	exp.6	averge (%)	sd
	3.125	65.0919	76.9935	86.1847	98.2001	75.7478	95.2289	82.9078	12.6495
	6.25	76.5386	86.1323	75.2124	112.284	88.3566	82.4213	86.8242	13.4984
	12.5	76.3767	74.7095	103.038	95.9211	106.209	92.1597	91.4023	13.2668
	25	99.1323	92.6243	103.74	92.0341	124.881	82.2037	99.1026	14.5846
	50	99.948	84.1385	95.0103	77.138	136.653	76.9715	94.9766	22.4567
	100	99.4237	65.5615	84.302	71.3365	157.459	62.8516	90.1558	35.6497
	ctrl.	100	100	100	100	100	100	100	0
	IC50	>100	>100	>100	>100	>100	>100
plant 15	LC-(L)-A
	ug/ml	exp.1	exp.2	exp.3	averge (%)	sd
	3.125	84.4634	87.254	93.6084	88.4419	4.68681
	6.25	95.6676	103.622	99.613	99.6343	3.9774
	12.5	103.616	98.3452	97.6587	99.8734	3.25956
	25	98.3189	94.7323	93.3275	95.4596	2.57392
	50	89.9868	92.1329	93.728	91.9492	1.87735
	100	83.1346	83.3532	73.3684	79.9521	5.7027
	ctrl.	100	100	100	100	0
	IC50	>100	>100	>100
	LC-(L)-C
	ug/ml	exp.1	exp.2	exp.3	averge (%)	sd
	3.125	101.319	87.8355	89.1255	92.7599	7.44018
	6.25	99.3069	91.6943	93.8529	94.9514	3.92339
	12.5	93.3546	86.5226	92.4854	90.7875	3.71899
	25	91.7164	87.5116	84.2797	87.8359	3.72895
	50	85.6305	78.39	83.1975	82.406	3.68457
	100	61.8919	59.386	59.6239	60.3006	1.38321
	ctrl.	100	100	100	100	0
	IC50	>100	>100	>100
	LC-(L)-M
	ug/ml	exp.1	exp.2	exp.3	averge (%)	sd
	3.125	98.0337	107.384	128.163	111.193	15.4217
	6.25	75.042	90.5815	109.375	91.666	17.192
	12.5	90.8041	92.7708	119.845	101.14	16.2291
	25	81.6472	95.5974	110.412	95.8854	14.3845
	50	82.4471	79.7442	115.21	92.4669	19.742
	100	66.178	79.6471	76.7926	74.2059	7.09738
	ctrl.	100	100	100	100	0
	IC50	>100	>100	>100
	LC-(S)-A
	ug/ml	exp.1	exp.2	exp.3	averge (%)	sd
	3.125	101.334	100.935	77.7652	93.3447	13.4937
	6.25	56.9685	73.956	79.9377	70.2874	11.9159
	12.5	50.4813	81.7022	77.2504	69.8113	16.8876
	25	57.832	65.9497	75.7498	66.5105	8.97207
	50	29.5029	34.2656	42.7074	35.492	6.68712
	100	13.52	12.6347	9.14935	11.768	2.31061
	ctrl.	100	100	100	100	0
	IC50	18.87	32.38	35.82	29.0233	8.95969
	LC-(S)-C
	ug/ml	exp.1	exp.2	exp.3	averge (%)	sd
	3.125	161.262	96.4176	93.7457	117.142	38.2324
	6.25	129.469	96.2162	89.9693	105.218	21.2326
	12.5	125.26	96.7361	89.5165	103.837	18.9001
	25	120.991	104.004	94.4712	106.489	13.4334
	50	129.007	104.395	100.424	111.275	15.4838
	100	107.527	94.6732	89.0097	97.07	9.48851
	ctrl.	100	100	100	100	0
	IC50	>100	>100	>100
	LC-(S)-M
	ug/ml	exp.1	exp.2	exp.3	averge (%)	sd
	3.125	98.8598	95.7452	117.128	103.911	11.552
	6.25	89.4547	82.7176	101.192	91.1214	9.34916
	12.5	83.2095	76.2627	82.1101	80.5274	3.73405
	25	71.3006	46.6174	54.7716	57.5632	12.5762
	50	61.6938	35.7303	42.738	46.7207	13.4321
	100	17.1911	12.6926	13.086	14.3232	2.49143
	ctrl.	100	100	100	100	0
	IC50	49.8	26.33	34.52	36.8833	11.9121
	LC-(FR)-A
	ug/ml	exp.1	exp.2	exp.3	averge (%)	sd
	3.125	169.244	100.156	102.134	123.845	39.3291
	6.25	182.804	92.4498	98.1977	124.484	50.5886
	12.5	114.513	90.6708	81.6336	95.6057	16.9859
	25	97.1645	44.5518	54.5932	65.4365	27.9322
	50	47.311	33.2132	29.2679	36.5973	9.48567
	100	9.10598	7.23892	6.07655	7.47382	1.52831
	ctrl.	100	100	100	100	0
	IC50	49.39	28.01	28.74	35.38	12.1385
	LC-(peri)-A
	ug/ml	exp.1	exp.2	exp.3	averge (%)	sd
	3.125	106.796	133.594	111.769	117.387	14.2548
	6.25	93.6592	101.924	88.1511	94.5782	6.93236
	12.5	85.1578	115.701	97.4712	99.4434	15.367
	25	68.9419	101.15	75.2155	81.7692	17.075
	50	47.7763	52.4795	70.5005	56.9188	11.9949
	100	35.7044	40.8385	41.0588	39.2006	3.02975
	ctrl.	100	100	100	100	0
	IC50	52.27	70.43	80.33	67.6767	14.2312
	LC-(peri)-M
	ug/ml	exp.1	exp.2	exp.3	averge (%)	sd
	3.125	55.3641	108.59	109.708	91.2206	31.0577
	6.25	96.4435	89.8168	99.7902	95.3502	5.0758
	12.5	101.407	91.4681	96.281	96.3855	4.97035
	25	104.72	97.9374	108.181	103.613	5.21082
	50	94.9987	100.615	78.9962	91.5365	11.2174
	100	67.8189	66.4645	67.4539	67.2458	0.700757
	ctrl.	100	100	100	100	0
	IC50	>100	>100	>100
plant 16	PA-(WP)-A		PA-(WP)-C		infectivity of 3 observation fields.
	ug/ml	avergae	ug/ml	avergae
	25	52.9412	25	55.2941
	50	40	50	58.2353
	100	25.2941	100	24.1176
	ctrl.	100	ctrl.	100
plant 17	PL-(WP)-M
	ug/ml	exp.1	exp.2	exp.3	exp.4	exp.5	exp.6	averge (%)	sd
	3.125	64.1521	82.0625	70.6962	98.9164	68.9727	98.3661	80.5277	15.2121
	6.25	62.5258	61.9868	78.7218	98.199	76.1036	88.9804	77.7529	14.3401
	12.5	64.9198	50.0078	88.0721	93.2649	94.4266	79.7942	78.4142	17.67
	25	64.501	48.0949	90.1446	84.085	110.104	78.6921	79.2702	21.3659
	50	70.2185	41.2053	91.8709	81.5976	131.982	90.9432	84.6362	29.7895
	100	62.4447	36.6619	102.984	66.8783	157.039	54.4879	80.0827	43.5264
	ctrl.	100	100	100	100	100	100	100	0
	IC50	>100	22.7	>100	>100	>100	>100
plant 18	Sa(WP)-M
	ug/ml	exp.1	exp.2	exp.3	exp.4	exp.5	exp.6	averge (%)	sd
	3.125	68.2742	86.536	74.3835	104.552	59.943	96.5116	81.7001	17.159
	6.25	67.8108	71.4436	81.5233	107.275	72.0766	91.6909	81.97	15.1274
	12.5	73.9798	56.3369	81.8774	103.533	85.7607	75.6041	79.5153	15.5217
	25	75.593	62.2988	77.1837	80.0338	100.433	65.6982	76.8733	13.4466
	50	60.5558	51.9154	69.8108	61.9867	89.425	41.6979	62.5653	16.2922
	100	70.8899	35.8921	60.1451	57.7335	77.9283	34.2067	56.1326	17.8993
	ctrl.	100	100	100	100	100	100	100	0
	IC50	>100	42.2	>100	>100	>100	43.7
plant 19	Scl-(WP)-A
	ug/ml	exp.1	exp.2	exp.3	averge (%)	sd
	3.125	104.209	112.196	116.163	110.856	6.08853
	6.25	103.145	101.912	96.0243	100.361	3.80561
	12.5	110.028	101.993	92.9202	101.647	8.55922
	25	107.646	82.0144	72.4962	87.3854	18.1799
	50	72.9482	69.8917	55.3166	66.0522	9.42205
	100	1.00596	1.17292	0.783718	0.987534	0.195254
	ctrl.	100	100	100	100	0
	IC50	53.45	57.7	45.23	52.1267	6.33945
	Scl-(WP)-C
	ug/ml	exp.1	exp.2	exp.3	averge (%)	sd
	3.125	107.992	114.478	138.204	120.225	15.9048
	6.25	75.649	83.7227	133.9	97.7572	31.5599
	12.5	40.8824	67.6093	89.1997	65.8971	24.2041
	25	60.5602	76.669	81.2805	72.8366	10.8788
	50	45.7949	71.4481	82.4649	66.5693	18.8155
	100	4.96492	14.0082	19.9582	12.9771	7.54962
	ctrl.	100	100	100	100	0
	IC50	23.26	52.6	70.86	48.9067	24.014
	Scl-(WP)-M
	ug/ml	exp.1	exp.2	exp.3	averge (%)	sd
	3.125	81.2717	108.809	97.8913	95.9907	13.8667
	6.25	60.1445	81.2443	84.9419	75.4436	13.3778
	12.5	60.5049	84.4399	72.2376	72.3941	11.9683
	25	64.5782	97.5497	86.2068	82.7782	16.751
	50	65.4286	94.5754	92.2121	84.072	16.1888
	100	47.1158	83.8016	82.3049	71.0741	20.762
	ctrl.	100	100	100	100	0
	IC50	>100	>100	>100
plant 20	SN-(WP)-M
	ug/ml	exp.1	exp.2	exp.3	exp.4	exp.5	exp.6	averge (%)	sd
	3.125	68.2742	86.536	74.3835	104.552	59.943	96.5116	81.7001	17.159
	6.25	67.8108	71.4436	81.5233	107.275	72.0766	91.6909	81.97	15.1274
	12.5	73.9798	56.3369	81.8774	103.533	85.7607	75.6041	79.5153	15.5217
	25	75.593	62.2988	77.1837	80.0338	100.433	65.6982	76.8733	13.4466
	50	60.5558	51.9154	69.8108	61.9867	89.425	41.6979	62.5653	16.2922
	100	70.8899	35.8921	60.1451	57.7335	77.9283	34.2067	56.1326	17.8993
	ctrl.	100	100	100	100	100	100	100	0
	IC50	>100	57.1	>100	>100	>100	43.9
plant 21	STV-(L)-M
	ug/ml	avergae	infectivity of 3 observation fields.
	25	50.5882
	50	44.1176
	100	17.3529
	ctrl.	100
plant 22	TT-(fr)-A
	ug/ml	exp.1	exp.2	exp.3	exp.4	exp.5	exp.6	averge (%)	sd
	3.125	45.7523	80.4179	76.6443	99.7006	62.3664	112.689	79.595	24.2938
	6.25	42.1257	59.677	74.7599	91.0867	80.7926	105.555	75.6661	22.5337
	12.5	44.4338	55.0425	69.0974	71.8201	83.2853	89.0443	68.7872	16.8038
	25	44.449	43.0384	92.3461	60.4187	51.8712	61.3309	58.909	18.0925
	50	49.9067	34.0676	64.1042	67.803	48.8817	54.7869	53.2583	12.0846
	100	46.1234	27.1224	57.0778	51.0063	53.8712	64.3107	51.8712	11.8165
	ctrl.	100	100	100	100	100	100	100	0
	IC50	<3.125	17.24	>100	>100	>100	>100
	TT-(fr)-M
	ug/ml	exp.1	exp.2	exp.3	exp.4	exp.5	exp.6	averge (%)	sd
	3.125	79.5897	44.9347	71.7114	116.591	69.198	97.5205	79.9242	24.7425
	6.25	58.1468	51.3142	73.5143	100.944	83.2052	100.498	77.937	20.9095
	12.5	52.0624	38.774	93.7905	85.8906	92.7498	97.0415	76.7181	24.873
	25	75.306	51.834	81.6931	84.0121	94.2732	80.4783	77.9328	14.2312
	50	58.7615	59.6601	50.0435	71.3633	84.9072	71.3252	66.0101	12.3435
	100	61.6776	72.8702	90.3745	71.7042	91.3409	65.5768	75.5907	12.5139
	ctrl.	100	100	100	100	100	100	100	0
	IC50	>100	>100	>100	>100	>100	>100
	TT-fr-C
	ug/ml	exp.1	exp.2	exp.3	averge (%)	sd
	3.125	120.048	138.084	122.938	127.023	9.68714
	6.25	123.367	153.599	113.386	130.117	20.9391
	12.5	109.998	120.245	100.672	110.305	9.79014
	25	106.675	106.184	107.613	106.824	0.725798
	50	91.4929	135.346	120.876	115.905	22.3451
	100	100.082	144.25	115.423	119.918	22.4241
	ctrl.	100	100	100	100	0
	IC50	>100	>100	>100
	TT-wp-C
	ug/ml	exp.1	exp.2	exp.3	averge (%)	sd
	3.125	72.0427	77.0123	74.758	74.6043	2.48836
	6.25	78.2952	75.1544	75.3426	76.2641	1.76151
	12.5	69.8442	65.749	69.0323	68.2085	2.1683
	25	65.8985	63.587	56.1338	61.8731	5.10297
	50	70.9828	68.5025	64.2566	67.914	3.40149
	100	80.7218	78.41	88.5297	82.5538	5.30276
	ctrl.	100	100	100	100	0
	IC50	>100	>100	>100
	TT-(WP)-A
	ug/ml	exp.1	exp.2	exp.3	averge (%)	sd
	3.125	77.2279	89.6813	84.3186	83.7426	6.24664
	6.25	83.2756	81.789	77.7563	80.9403	2.85584
	12.5	71.1102	67.3829	77.0275	71.8402	4.86358
	25	71.9399	68.5787	71.5291	70.6826	1.83358
	50	70.8389	79.6106	77.1806	75.8767	4.52888
	100	68.9595	82.9452	89.1213	80.342	10.3299
	ctrl.	100	100	100	100	0
	IC50	>100	>100	>100
	TT-wp-M
	ug/ml	exp.1	exp.2	exp.3	averge (%)	sd
	3.125	87.2505	74.0207	71.736	77.6691	8.37601
	6.25	81.9545	83.9655	67.1617	77.6939	9.17639
	12.5	73.9024	83.3236	74.6927	77.3063	5.22611
	25	65.6394	75.1714	56.8373	65.8827	9.16944
	50	65.216	73.3812	65.0147	67.8706	4.77334
	100	62.2904	54.8027	57.0815	58.0582	3.8382
	ctrl.	100	100	100	100	0
	IC50	>100	>100	>100
plant 23	XS(fr)-C
	ug/ml	exp.1	exp.2	exp.3	exp.4	exp.5	exp.6	averge (%)	sd
	3.125	50.4065	66.1188	74.9574	91.4077	60.8607	112.293	76.0073	22.5277
	6.25	54.2944	55.2619	73.912	79.118	62.2881	104.055	71.4882	18.8055
	12.5	46.548	59.3671	52.9454	75.2784	76.7803	84.7649	65.9473	15.1473
	25	63.0167	55.0022	72.8192	56.4594	71.8252	80.3762	66.5832	10.0593
	50	64.297	45.5751	71.4242	59.9869	68.2248	76.1911	64.2832	10.7404
	100	50.8424	38.8642	78.8232	45.8803	77.2797	57.3703	58.1767	16.5519
	ctrl.	100	100	100	100	100	100	100	0
	IC50	1.6	28.5	>100	71..8	>100	>100
	XS(fr)-M
	ug/ml	exp.1	exp.2	exp.3	exp.4	exp.5	exp.6	averge (%)	sd
	3.125	41.6187	57.3987	66.3446	101.16	67.2991	96.8153	71.7727	23.0482
	6.25	44.3427	52.682	67.5099	74.6003	76.854	89.9065	67.6492	16.7073
	12.5	56.3492	64.3904	58.7648	91.0818	75.0751	73.3185	69.8299	12.8458
	25	57.556	48.3675	57.361	71.4778	84.4541	64.5633	63.9633	12.6852
	50	62.582	49.4114	78.5307	58.0108	90.8101	51.4231	65.128	16.3167
	100	70.3363	40.9919	78.3048	75.8398	76.9804	35.2619	52.9525	16.7794
	ctrl.	100	100	100	100	100	100	100	0
	IC50	>100	29.2	>100	>100	>100	50.2

## Sheet: Raw data
Table 1 raw data
raw data
plant 1	Ao(WP)-M
	ug/ml	exp.1	exp.2	exp.3	exp.4	exp.5	exp.6
	3.125	2145.18	3738.47	4818.24	7106.91	4832.89	7285.1
	6.25	1928.88	2965.55	4610.92	6023.45	5576.21	6206.99
	12.5	2032.12	3133.06	5229.07	5055.66	6871.3	5564.13
	25	3488.08	2326.5	6171.92	4696.3	6800.07	4437.92
	50	3236.05	1947.36	6943.75	4666.92	8394.3	4570.59
	100	4925.66	2238.66	6855.73	3858.65	8169.05	3723.08
	ctrl.	4249.76	4034.86	6861.27	6857.04	6987.78	6668.82
plant 2	ACM(R)-M
	ug/ml	exp.1	exp.2	exp.3	exp.4	exp.5	exp.6
	3.125	1931.74	3458.03	4401.35	4011.06	4493.18	6591.83
	6.25	2592	3195.13	4934.7	4084.31	5332.9	6667.24
	12.5	1994.74	2082.76	4983.84	4667.18	6446.25	5891.34
	25	2866.99	2476.37	6364.79	4924.63	5370.88	5759.1
	50	3176.72	1927.97	6037.2	6296.25	7175.43	5191.78
	100	3740.47	2059.29	6523.04	6751.59	8860.94	4555.07
	ctrl.	4249.76	4034.86	6861.27	6857.04	6987.78	6668.82
plant 3	BP(L)-M
	ug/ml	exp.1	exp.2	exp.3	exp.4	exp.5	exp.6
	3.125	1965.46	4000.74	4931.42	8272.19	5816.2	7818.84
	6.25	1854.22	2333.64	5797.39	5494.92	5963.83	5069.05
	12.5	2545.12	2151.03	5879.57	4537.58	6573.86	5921.88
	25	2901.34	2301.98	5725.7	4740.14	6811.99	5646.26
	50	2067.39	1828.69	5905.55	4014.71	7770.8	4531.66
	100	852.123	1983.81	5374.33	3490.15	7840.36	3651.53
	ctrl.	4249.76	4034.86	6861.27	6857.04	6987.78	6668.82
plant 4	CaR(WP)-M
	ug/ml	exp.1	exp.2	exp.3	exp.4	exp.5	exp.6
	3.125	3469.9	4897.14	5365.91	8580.89	5900.44	5718.7
	6.25	3832.7	4347.23	5513.31	7946.18	6352.01	5290.91
	12.5	4183.46	3721.43	6013.26	6631.83	7440.92	6776.91
	25	4635.14	3375.02	6197.23	6460	10266.6	7484.66
	50	4914.58	3406.83	7076.5	5942.77	10266.6	7176.71
	100	4672.78	3097.51	6421.86	5832.53	12660.3	8216.47
	ctrl.	4249.76	4034.86	6861.27	6857.04	7548.47	8146.96
plant 5	Ce(L)-M
	ug/ml	exp.1	exp.2	exp.3	exp.4	exp.5	exp.6
	3.125	3856.1	3986.68	5015.65	6606.96	5055.89	8718.42
	6.25	2420.53	3090.44	5908.68	2800.44	6061.96	6875.32
	12.5	2824.29	3105.03	5819.77	5522.51	7114.32	6292.55
	25	3044.02	2860.63	5701.12	5374.07	6599.86	6794.47
	50	2575.14	1830.13	5642.25	3749.01	6662.28	4782.91
	100	779.957	1078.02	3463.33	3001.59	6619.91	3266.51
	ctrl.	4249.76	4034.86	6861.27	6857.04	6987.78	6668.82
plant 6	CiM(L)-M
	ug/ml	exp.1	exp.2	exp.3	exp.4	exp.5	exp.6
	3.125	2526.94	3538.83	5276.13	5935.12	7034.52	8189.29
	6.25	2783.6	3533.68	5667.63	6287.67	6567.56	8442.73
	12.5	2437.35	3270.77	5381.89	5607.05	7795.32	8455.56
	25	2898.4	3183.33	5864.77	6250.44	9299.45	7333.76
	50	4375.21	2704.73	6648.12	5622.58	9156.02	7562.96
	100	3581.08	2721.5	5908.01	4884.12	8673.15	6980.35
	ctrl.	4249.76	4034.86	6861.27	6857.04	7548.47	8146.96
plant 7	CO-(WP)-A
	ug/ml	exp.1	exp.2	exp.3	exp.4	exp.5	exp.6
	3.125	2466.3	4663.39	5443.1	7008.23	4446.64	5605.92
	6.25	3064.43	4001.91	5761.25	6831.95	5488.7	5964.54
	12.5	3121.41	2672.41	5711.82	5504.57	6888.59	5276.1
	25	4276.99	3449.56	6403.2	5512.04	7452.21	5134.15
	50	4058.41	3085.4	7137.74	4801.23	7572.49	4868.31
	100	4341.06	3026.53	5864.21	2857.6	8604.48	4698.18
	ctrl.	4249.76	4034.86	6861.27	6857.04	6987.78	6668.82
	CO-(WP)-M
	ug/ml	exp.1	exp.2	exp.3	exp.4	exp.5	exp.6
	3.125	2393.05	4169.92	5128.18	7452.24	5554.14	7207.16
	6.25	2777.05	3096.25	5984.95	6105.1	5897.58	6250.07
	12.5	2888.28	2586.94	3769.13	5070.63	5948.86	5460.47
	25	3008.13	2534.91	5414.62	4419.22	7214.73	5577.51
	50	4286.12	2280.53	6203.32	4131.93	8371.52	5301.82
	100	4569.54	1859.19	7262.65	4165.61	8959.59	5363.68
	ctrl.	4249.76	4034.86	6861.27	6857.04	6987.78	6668.82
plant 8	EJa-L-A
	ug/ml	exp.1	exp.2	exp.3
	3.125	14389	14068.3	11918.4
	6.25	14339.6	12925.7	13088.3
	12.5	13922.3	12783.5	12220.1
	25	14519.5	11677.6	12192.9
	50	14005.6	12675.1	11542.7
	100	202.356	206.098	182.081
	ctrl.	14261.5	9886.11	11267.2
plant 9	ES-(L)-A		ES-(L)-C		ES-(L)-M
	ug/ml	average	ug/ml	average	ug/ml	average		infectivity of 3 observation fields.
	25	6	25	3.9	25	12.6
	50	8.5	50	4	50	7.78
	100	4.8	100	1.9	100	4.97
	ctrl.	17	ctrl.	17	ctrl.	17
plant 10	FG-(L)-A		FG-(L)-C		FG-(L)-M
	ug/ml	average	ug/ml	average	ug/ml	average		infectivity of 3 observation fields.
	25	6.8	25	9.8	25	10.98
	50	7	50	10.9	50	5.1
	100	7.4	100	5.58	100	2.3
	ctrl.	17	ctrl.	17	ctrl.	17
plant 11	FS-(RB)-A
	ug/ml	exp.1	exp.2	exp.3
	3.125	11075.1	10866.5	8420.59
	6.25	1567	2289.12	1491.64
	12.5	414.408	446.298	402.834
	25	374.282	394.247	338.571
	50	314.054	338.56	301.487
	100	346.376	334.374	324.281
	ctrl.	25822	20398.5	17349.3
	FS-(L)-M-ET
	ug/ml	exp.1	exp.2	exp.3
	3.125	10454.4	9989.96	10508.7
	6.25	8718.48	10571.5	10090.5
	12.5	8555.21	8866.95	9533.01
	25	6915.17	6075.1	9076.26
	50	2268.7	2306.83	2511.11
	100	220.967	212.279	211.957
	ctrl.	11912.8	11719.6	12292.6
	FS-(F)-M
	ug/ml	exp.1	exp.2	exp.3	exp.4	exp.5	exp.6
	3.125	2829.15	3100.97	5009.15	6733.5	6728.65	8871.5
	6.25	2975.17	3183.47	4604.11	6227.59	5704.7	9042.78
	12.5	2960.46	2636.5	5533.35	5251.19	6606.55	8010.58
	25	2590.2	2382.08	4819.78	4308.62	6254.22	7022.46
	50	2383.36	1657.76	4506.26	3906.34	4759.87	4264.87
	100	734.392	690.388	2380.37	1985.66	1190.86	1423.67
	ctrl.	4249.76	4034.86	6861.27	6857.04	8707.45	8159.06
	FS-(HW)-M
	ug/ml	exp.1	exp.2	exp.3	exp.4	exp.5	exp.6
	3.125	1561.2	2766.91	4491.71	6425.87	5119.28	8158.66
	6.25	1789.6	2676.11	4475.9	6313.55	6579.72	7439.93
	12.5	2251.04	2194.11	4528.07	4600.96	7396.06	6750.82
	25	1820.72	1580.61	3245	5232.43	6175.09	4901.2
	50	1192.95	973.574	4357.9	3354.16	4305.24	2592.68
	100	649.117	366.244	1281.98	1082.6	779.965	686.266
	ctrl.	4249.76	4034.86	6861.27	6857.04	8707.45	8159.06
	FS-(L)-A		FS-(L)-C		FS-(L)-M		FS-(S)-M
	ug/ml	average	ug/ml	average	ug/ml	average	ug/ml	average	infectivity of 3 observation fields.
	25	5.76	25	16.8	25	8.6	25	13.9
	50	3	50	14.1	50	3.6	50	6.7
	100	0.4	100	12.9	100	0.32	100	0
	ctrl.	17	ctrl.	17	ctrl.	17	ctrl.	17
plant 12	FSVH-(L)-A
	ug/ml	average	infectivity of 3 observation fields.
	25	15
	50	15
	100	1.9
	ctrl.	17
plant 13	GS-F-M
	ug/ml	exp.1	exp.2	exp.3
	3.125	22090.3	18890.9	15914.5
	6.25	20158.3	16734.5	16000.4
	12.5	17943.5	17491.6	16022.2
	25	18064.3	18160.3	15977.2
	50	20772.5	19144.6	14594.3
	100	18935.9	18464.3	15922.9
	ctrl.	14662	14097.2	13226.3
plant 14	Lr-(L)-M
	ug/ml	exp.1	exp.2	exp.3	exp.4	exp.5	exp.6
	3.125	2694.2	3316.75	5931.93	6736.04	5631.04	7697.19
	6.25	3133.81	3687.37	5193.83	7682.84	6544.97	6680.88
	12.5	3127.6	3224.13	7065.66	6582.83	7838.96	7453.64
	25	4001.53	3950.65	7112.87	6321.52	9192.43	6663.61
	50	4032.86	3606.51	6525.61	5320.1	10045.7	6248.42
	100	4012.72	2853.13	5805.28	4930.08	11553.8	5127.97
	ctrl.	4249.76	4034.86	6861.27	6857.04	7548.47	8146.96
plant 15	LC-(L)-A
	ug/ml	exp.1	exp.2	exp.3
	3.125	14768	14514.8	15534.8
	6.25	16703.9	17205.1	16520.1
	12.5	18077.3	16337.8	16199.4
	25	17162	15744	15488.7
	50	15722.3	15316.7	15554.4
	100	14538.4	13873.7	12213.4
	ctrl.	17452.5	16609.8	16583.6
	LC-(L)-C
	ug/ml	exp.1	exp.2	exp.3
	3.125	14943	12334.5	11841.9
	6.25	14649.8	12868.8	12460.8
	12.5	13782.1	12152.8	12281.7
	25	13543.3	12289.7	11207.5
	50	12656.2	11026.8	11065.8
	100	9195.8	8395.73	7979.62
	ctrl.	14750.8	14018.7	13265.5
	LC-(L)-M
	ug/ml	exp.1	exp.2	exp.3
	3.125	11932.5	12961.5	14201.3
	6.25	9174.74	10960.7	12144.9
	12.5	11065.3	11221.4	13290.9
	25	9967	11558	12258.4
	50	10062.9	9670.13	12783.5
	100	8111.55	9658.56	8578.8
	ctrl.	12168.3	12082.3	11118.8
	LC-(S)-A
	ug/ml	exp.1	exp.2	exp.3
	3.125	14472	16391.3	15421.9
	6.25	8212.09	12056.5	15847.9
	12.5	7296.75	13301.1	15321
	25	8333.93	10770.1	15026.8
	50	4336.71	5679.38	8547.87
	100	2081.52	2203.9	1967.85
	ctrl.	14283.8	16241.1	19781.7
	LC-(S)-C
	ug/ml	exp.1	exp.2	exp.3
	3.125	18903.9	14605.1	15977.7
	6.25	15204.9	14574.9	15339.7
	12.5	14715.2	14652.9	15263.2
	25	14218.6	15743.1	16100.2
	50	15151.2	15801.8	17105.8
	100	12652.1	14343.4	15177.6
	ctrl.	11776.4	15142.5	17034.2
	LC-(S)-M
	ug/ml	exp.1	exp.2	exp.3
	3.125	14896.6	13629.6	15106.8
	6.25	13492.9	11794.4	13070.6
	12.5	12560.8	10885.1	10632.7
	25	10783.4	6708.92	7139.76
	50	9349.61	5175.24	5602.28
	100	2707.61	1929.87	1813.79
	ctrl.	15066.8	14229	12918.4
	LC-(FR)-A
	ug/ml	exp.1	exp.2	exp.3
	3.125	12812	12174.1	15014.7
	6.25	13827.2	11248.3	14441.5
	12.5	8714.65	11034.6	12029.5
	25	7415.91	5494.07	8091.79
	50	3683.71	4131.91	4403.87
	100	823.551	1011.49	1026.72
	ctrl.	7628.19	12155.3	14704
	LC-(peri)-M
	ug/ml	exp.1	exp.2	exp.3
	3.125	9399.72	17552.4	15772.6
	6.25	16263.1	14543.9	14360.3
	12.5	17092.4	14808.5	13860.5
	25	17645.9	15845.3	15555.2
	50	16021.7	16274.4	11399.1
	100	11480.6	10801.4	9755.45
	ctrl.	16857.3	16175.9	14390.1
	LC-(peri)-A
	ug/ml	exp.1	exp.2	exp.3
	3.125	14904.2	16653.8	22769.8
	6.25	13088.3	12739.4	17988.2
	12.5	11913.1	14442.2	19875.1
	25	9671.62	12643.7	15369.4
	50	6745.91	6628.19	14414.8
	100	5077.23	5189.38	8454.28
	ctrl.	13964.8	12501.6	20387.1
plant 16	PA-(WP)-A		PA-(WP)-C
	ug/ml	average	ug/ml	average	infectivity of 3 observation fields.
	25	9	25	9.4
	50	6.8	50	9.9
	100	4.3	100	4.1
	ctrl.	17	ctrl.	17
plant 17	PL-(WP)-M
	ug/ml	exp.1	exp.2	exp.3	exp.4	exp.5	exp.6
	3.125	2658.11	3522.32	4890.03	6784.19	5139.94	4464.28
	6.25	2595.65	2708.16	5429.9	6735.96	5656.82	7357.12
	12.5	2687.59	2222.36	6058.89	6404.26	6984.95	6384.96
	25	2671.51	2144.79	6198.31	5787.12	8121.3	6472.41
	50	2891.09	1865.39	6314.43	5619.91	9707.11	7201.36
	100	2592.53	1681.13	7062	4630.38	11523.4	7946.14
	ctrl.	4249.76	4034.86	6861.27	6857.04	7548.47	8146.96
plant 18	Sa(WP)-M
	ug/ml	exp.1	exp.2	exp.3	exp.4	exp.5	exp.6
	3.125	2816.42	3703.74	5138.07	7163.08	4485.43	7798.98
	6.25	2798.62	3091.68	5618.36	7346.09	5364.93	7416.44
	12.5	3035.54	2479.03	5642.18	7094.55	6356.81	6139.92
	25	3097.5	2720.82	5326.44	5514.78	7420.29	5353.85
	50	2519.99	2299.72	4830.47	4301.53	6622.42	3449.36
	100	2916.88	1649.91	4180.27	4015.6	5789.09	2854.91
	ctrl.	4249.76	4034.86	6861.27	6857.04	7548.47	8146.96
plant 19	Scl-(WP)-A
	ug/ml	exp.1	exp.2	exp.3
	3.125	14428.6	14495.7	13977.5
	6.25	14283.4	13187	11591.9
	12.5	15222.1	13197.3	11224.2
	25	14897.2	10654.7	8804.84
	50	10165.4	9111.91	6769.8
	100	354.333	366.418	309.983
	ctrl.	13854.5	12943.6	12062.9
	Scl-(WP)-C
	ug/ml	exp.1	exp.2	exp.3
	3.125	12188.1	14486.6	14260.4
	6.25	8602.85	10653	13823.1
	12.5	4748.97	8644.47	9280.95
	25	6930.26	9773.74	8476.25
	50	5293.52	9122.96	8596.61
	100	767.508	1963.23	2245.14
	ctrl.	11302.2	12681.9	10378.4
	Scl-(WP)-M
	ug/ml	exp.1	exp.2	exp.3
	3.125	10078.6	17709.8	17718.3
	6.25	7515.01	13278.4	15403.2
	12.5	7558.74	13792.1	13131.9
	25	8053	15899.7	15629.3
	50	8156.18	15421.5	16702.9
	100	5934.13	13689.5	14931.7
	ctrl.	12351	16293.6	18095.3
plant 20	SN-(WP)-M
	ug/ml	exp.1	exp.2	exp.3	exp.4	exp.5	exp.6
	3.125	2765.34	3809.94	4568.9	6965.87	6836.24	7519.32
	6.25	2824.2	3262.47	5023.11	6900.87	6847.18	6788.13
	12.5	3199.61	3719.17	5242.16	6210.93	7371.02	6703.99
	25	3163.94	2618.45	6212.57	5947.79	7724.33	6437.78
	50	4195.59	1769.11	6622.44	5002.15	10008.4	6776.43
	100	3787.64	2242.16	6838.11	6047.09	10151.8	5831.72
	ctrl.	4249.76	4034.86	6861.27	6857.04	7548.47	8146.96
plant 21	STV-(L)-M
	ug/ml	average	infectivity of 3 observation fields.
	25	8.6
	50	7.5
	100	2.95
	ctrl.	17
plant 22	TT-(fr)-A
	ug/ml	exp.1	exp.2	exp.3	exp.4	exp.5	exp.6
	3.125	1951.46	3455.62	5290.15	6836.91	5483.4	9176.5
	6.25	1812.18	2614.49	5163.39	6257.83	7061.96	8604.48
	12.5	1900.82	2426.54	4782.48	4962.6	7275.51	7280.58
	25	1901.41	1939.72	6346.4	4196.11	4584.29	5058.36
	50	2111.01	1575.92	4446.59	4692.54	4328.17	4533.62
	100	1965.71	1294.26	3973.93	3563.35	2696.79	5296.15
	ctrl.	4249.76	4034.86	6861.27	6857.04	8707.45	8159.06
	TT-(fr)-M
	ug/ml	exp.1	exp.2	exp.3	exp.4	exp.5	exp.6
	3.125	2016.63	3250.99	4958.32	7972.38	4878.68	6506.95
	6.25	2275.34	2427.47	5079.6	6920.49	5837.79	6701.31
	12.5	1766.78	2193.8	6443.56	5908.51	6491.33	6475.68
	25	2296.42	3086.48	5629.78	5782.23	6595.65	5394.38
	50	2613.8	2451.08	3500.75	4931.89	5954.33	4796.84
	100	3149.53	2563.08	6213.77	4954.81	6394.86	6443.56
	ctrl.	4249.76	4034.86	6861.27	6857.04	6987.78	6668.82
	TT-fr-C
	ug/ml	exp.1	exp.2	exp.3
	3.125	12773.4	12306	12337.5
	6.25	13121.3	13667.3	11393.7
	12.5	11719.9	10740.8	10137.4
	25	11371.7	9507.05	10823.3
	50	9780.3	12065.8	12133.8
	100	10680.6	12847	11595
	ctrl.	10672	8964.45	10071.1
	TT-wp-C
	ug/ml	exp.1	exp.2	exp.3
	3.125	5570.42	5278.99	4690.22
	6.25	6042.62	5154.76	4725.88
	12.5	5404.39	4525.88	4340.92
	25	5106.4	4381.31	3554.05
	50	5490.38	4709.98	4049.58
	100	6225.88	5372.45	5530.36
	ctrl.	7681.82	6816.05	6230.11
	TT-(WP)-A
	ug/ml	exp.1	exp.2	exp.3
	3.125	8469.93	8115.41	6834.08
	6.25	9123.06	7412.64	6312.29
	12.5	7809.25	6129.81	6254.34
	25	7898.85	6236.3	5817.15
	50	7779.95	7218.66	6266.51
	100	7576.97	7515.59	7215.96
	ctrl.	10929.2	9034.26	8080.97
	TT-wp-M
	ug/ml	exp.1	exp.2	exp.3
	3.125	4922.83	4302.58	5500.46
	6.25	4631.89	4863.22	5157.99
	12.5	4189.54	4827.03	5721.83
	25	3735.6	4367.45	4385
	50	3712.33	4266.52	4997.24
	100	3551.61	3219.15	4403.28
	ctrl.	5623.24	5767.18	7616.58
plant 23	XS(fr)-C
	ug/ml	exp.1	exp.2	exp.3	exp.4	exp.5	exp.6
	3.125	2130.21	2875.74	5176.68	6279.41	5354.41	9144.75
	6.25	2279.52	2435.44	5106.36	5453.21	5476.69	8484.21
	12.5	1982.02	2601.92	3695.95	5195.09	6718.24	6937.43
	25	2614.5	2424.91	5032.85	3929.95	6293.74	6585.52
	50	2663.67	2042.6	4939	4167.09	5985.29	6249.94
	100	2146.95	1770.44	5436.73	3218.75	6761.02	4740.78
	ctrl.	4249.76	4034.86	6861.27	6857.04	8707.45	8159.06
	XS(fr)-M
	ug/ml	exp.1	exp.2	exp.3	exp.4	exp.5	exp.6
	3.125	1792.71	2522.1	4597.31	6935.02	5905.98	7903.7
	6.25	1897.32	2330.81	4675.69	5149.5	6724.55	7349.71
	12.5	2358.43	2805.64	4087.42	6257.5	6572.15	6019.59
	25	2404.78	2155.84	3992.98	4939.58	7375.64	5317.55
	50	2597.81	2198.18	5417.05	4034.24	7920.15	4263.9
	100	2895.62	1856.73	5483.78	3216.03	6735.37	2968.01
	ctrl.	4249.76	4034.86	6861.27	6857.04	8707.45	8159.06

## Sheet: Background deduction
Table 1 raw data
	Background reduction
plant 1	Ao(WP)-M
	ug/ml	exp.1	exp.2	exp.3	exp.4	exp.5	exp.6
	3.125	1950.85	3544.14	4683.87	6972.54	4692.38	7144.59
	6.25	1734.54	2771.22	4476.55	5889.08	5435.7	6066.48
	12.5	1837.79	2938.73	5094.7	4921.29	6730.79	5423.62
	25	3293.75	2132.17	6037.55	4561.93	6659.56	4297.41
	50	3041.72	1753.03	6809.39	4532.55	8253.79	4430.08
	100	4731.32	2044.33	6721.36	3724.28	8028.54	3582.57
	ctrl.	3840.52	4055.43	6726.9	6722.67	6847.27	6528.31
plant 2	ACM(R)-M
	ug/ml	exp.1	exp.2	exp.3	exp.4	exp.5	exp.6
	3.125	1737.4	3263.7	4266.98	6617.23	4352.67	6451.32
	6.25	2397.66	3000.79	4800.33	6161.88	5192.39	6526.73
	12.5	1800.4	1888.43	4849.47	4790.26	6305.74	5750.83
	25	2672.66	2282.03	6230.43	4532.81	5230.37	5618.59
	50	2982.39	1733.64	5902.83	3949.94	7034.93	5051.27
	100	3546.14	1864.96	6388.68	3876.7	8720.44	4414.56
	ctrl.	3840.52	4055.43	6726.9	6722.67	6847.27	6528.31
plant 3	BP(L)-M
	ug/ml	exp.1	exp.2	exp.3	exp.4	exp.5	exp.6
	3.125	1771.12	3806.41	4797.05	8137.82	5675.69	7678.33
	6.25	1659.88	2139.31	5663.03	5360.55	5823.32	4928.54
	12.5	2350.79	1956.69	5745.2	4403.21	6433.35	5781.37
	25	2707.01	2107.65	5591.34	4605.77	6671.48	5505.75
	50	1873.06	1634.36	5771.18	3880.35	7630.29	4391.15
	100	657.791	1789.48	5239.97	3355.79	7699.85	3511.02
	ctrl.	3840.52	4055.43	6726.9	6722.67	6847.27	6528.31
plant 4	CaR(WP)-M
	ug/ml	exp.1	exp.2	exp.3	exp.4	exp.5	exp.6
	3.125	3275.57	4702.8	5231.55	8446.52	5759.94	8075.96
	6.25	3638.37	4152.9	5378.95	7811.81	6211.5	7036.2
	12.5	3989.13	3527.09	5878.89	6497.47	7300.41	7344.15
	25	4440.81	3180.69	6062.86	6325.63	8286.99	6636.4
	50	4720.25	3212.49	6942.14	5808.4	10126.1	5150.4
	100	4478.45	2903.18	6287.49	5698.17	12519.7	5578.19
	ctrl.	3840.52	4055.43	6726.9	6722.67	7248.43	7935.29
plant 5	Ce(L)-M
	ug/ml	exp.1	exp.2	exp.3	exp.4	exp.5	exp.6
	3.125	3661.77	3792.35	4881.29	6472.6	4915.38	8577.91
	6.25	2226.2	2896.11	5774.31	2666.07	5921.45	6734.81
	12.5	2629.96	2910.7	5685.4	5388.14	6973.81	6152.04
	25	2849.69	2666.3	5566.76	5239.7	6459.36	6653.96
	50	2380.81	1635.79	5507.88	3614.65	6521.77	4642.4
	100	585.625	883.686	3328.96	2867.22	6479.4	3126
	ctrl.	3840.52	4055.43	6726.9	6722.67	6847.27	6528.31
plant 6	CiM(L)-M
	ug/ml	exp.1	exp.2	exp.3	exp.4	exp.5	exp.6
	3.125	2332.6	3344.5	5141.77	5800.75	6894.01	8048.78
	6.25	2589.27	3339.35	5533.26	6153.3	6427.05	8302.22
	12.5	2243.02	3076.43	5247.52	5472.68	7654.81	8315.05
	25	2704.07	2989	5730.41	6116.08	9158.94	7193.26
	50	4180.87	2510.4	6513.75	5488.21	9015.51	7422.45
	100	3386.74	2527.16	5773.64	4749.75	8532.64	6839.84
	ctrl.	3840.52	4055.43	6726.9	6722.67	7248.43	7935.29
plant 7	CO-(WP)-A
	ug/ml
	3.125	2271.97	4469.06	5308.73	6873.87	4306.13	5465.41
	6.25	2870.09	3807.57	5626.89	6697.59	5348.19	5824.04
	12.5	2927.07	2478.08	5577.46	5370.2	6748.08	5135.59
	25	4082.66	3255.23	6268.83	5377.67	7311.7	4993.64
	50	3864.08	2891.07	7003.38	4666.86	7431.98	4727.8
	100	4146.73	2832.2	5729.85	2723.24	8463.97	4557.68
	ctrl.	3840.52	4055.43	6726.9	6722.67	6847.27	6528.31
	CO-(WP)-M
	ug/ml	exp.1	exp.2	exp.3	exp.4	exp.5	exp.6
	3.125	2198.71	3975.59	4993.82	7317.88	5413.63	7066.66
	6.25	2582.72	2901.92	5850.58	5970.74	5757.07	6109.56
	12.5	2693.95	2392.6	3634.76	4936.26	5808.35	5319.97
	25	2813.79	2340.58	5280.25	4284.85	7074.22	5437
	50	4091.79	2086.2	6068.95	3997.56	8231.01	5161.31
	100	4375.21	1664.86	7128.29	4031.25	8819.08	5223.17
	ctrl.	3840.52	4055.43	6726.9	6722.67	6847.27	6528.31
plant 8	EJa-L-A
	ug/ml	exp.1	exp.2	exp.3
	3.125	14198.8	13878.1	11728.2
	6.25	14149.4	12735.6	12898.1
	12.5	13732.1	12593.3	12029.9
	25	14329.3	11487.4	12002.7
	50	13815.5	12484.9	11352.5
	100	12.1808	15.9235	-8.09417
	ctrl.	14071.3	9695.94	11077
plant 9	ES-(L)-A		ES-(L)-C		ES-(L)-M
	ug/ml	average	ug/ml	average	ug/ml	average		infectivity of 3 observation fields.
	25	6	25	3.9	25	12.6
	50	8.5	50	4	50	7.78
	100	4.8	100	1.9	100	4.97
	ctrl.	17	ctrl.	17	ctrl.	17
plant 10	FG-(L)-A		FG-(L)-C		FG-(L)-M
	ug/ml	average	ug/ml	average	ug/ml	average		infectivity of 3 observation fields.
	25	6.8	25	9.8	25	10.98
	50	7	50	10.9	50	5.1
	100	7.4	100	5.58	100	2.3
	ctrl.	17	ctrl.	17	ctrl.	17
plant 11	FS-(RB)-A
	ug/ml	exp.1	exp.2	exp.3
	3.125	10920.9	10712.3	8266.42
	6.25	1412.83	2134.96	1337.47
	12.5	260.246	292.135	248.671
	25	220.119	240.084	184.408
	50	159.892	184.397	147.324
	100	192.214	180.211	170.119
	ctrl.	25667.8	20244.3	17195.1
	FS-(L)-M-ET
	ug/ml	exp.1	exp.2	exp.3
	3.125	10300.2	9835.8	10354.5
	6.25	8564.32	10417.3	9936.36
	12.5	8401.05	8712.78	9378.84
	25	6761	5920.94	8922.1
	50	2114.53	2152.67	2356.95
	100	66.8042	58.116	57.7947
	ctrl.	11758.6	11565.4	12138.4
	FS-(F)-M
	ug/ml	exp.1	exp.2	exp.3	exp.4	exp.5	exp.6
	3.125	2634.82	2906.64	4874.79	6599.13	6588.14	8730.99
	6.25	2780.83	2989.14	4469.74	6093.22	5564.19	8902.27
	12.5	2766.13	2442.17	5398.99	5116.83	6466.05	7870.07
	25	2395.86	2187.75	4685.41	4174.26	6113.71	6881.95
	50	2189.03	1463.43	4371.89	3771.97	4619.36	4124.37
	100	540.059	496.055	2246	1851.29	1050.35	1283.16
	ctrl.	3840.52	4055.43	6726.9	6722.67	8566.94	8018.56
	FS-(HW)-M
	ug/ml	exp.1	exp.2	exp.3	exp.4	exp.5	exp.6
	3.125	1366.87	2572.58	4357.35	6291.5	4978.77	8018.15
	6.25	1595.27	2481.78	4341.53	6179.19	6439.21	7299.43
	12.5	2056.71	1999.78	4393.7	4466.59	7255.55	6610.31
	25	1626.39	1386.27	3110.64	5098.06	6034.58	4760.7
	50	998.614	779.242	4223.53	3219.8	4164.73	2452.17
	100	454.784	171.912	1147.61	948.233	639.456	545.757
	ctrl.	3840.52	4055.43	6726.9	6722.67	8566.94	8018.56
	FS-(L)-A		FS-(L)-C		FS-(L)-M		FS-(S)-M		infectivity of 3 observation fields.
	ug/ml	average	ug/ml	average	ug/ml	average	ug/ml	average
	25	5.76	25	16.8	25	8.6	25	13.9
	50	3	50	14.1	50	3.6	50	6.7
	100	0.4	100	12.9	100	0.32	100	0
	ctrl.	17	ctrl.	17	ctrl.	17	ctrl.	17
plant 12	FSVH-(L)-A
	ug/ml	average	infectivity of 3 observation fields.
	25	15
	50	15
	100	1.9
	ctrl.	17
plant 13	GS-F-M
	ug/ml	exp.1	exp.2	exp.3
	3.125	21900.2	18700.7	15724.3
	6.25	19968.1	16544.3	15810.2
	12.5	17753.3	17301.4	15832
	25	17874.2	17970.2	15787
	50	20582.4	18954.5	14404.1
	100	18745.8	18274.1	15732.7
	ctrl.	14471.8	13907.1	13036.1
plant 14	Lr-(L)-M
	ug/ml	exp.1	exp.2	exp.3	exp.4	exp.5	exp.6
	3.125	2499.87	3122.42	5797.56	6601.67	5490.53	7556.68
	6.25	2939.48	3493.03	5059.47	7548.47	6404.46	6540.37
	12.5	2933.27	3029.79	6931.29	6448.46	7698.45	7313.14
	25	3807.2	3756.31	6978.51	6187.15	9051.92	6523.1
	50	3838.53	3412.18	6391.25	5185.73	9905.2	6107.91
	100	3818.39	2658.8	5670.91	4795.72	11413.3	4987.46
	ctrl.	3840.52	4055.43	6726.9	6722.67	7248.43	7935.29
plant 15	LC-(L)-A
	ug/ml	exp.1	exp.2	exp.3
	3.125	14594.1	14341	15360.9
	6.25	16530	17031.3	16346.2
	12.5	17903.5	16163.9	16025.5
	25	16988.1	15570.1	15314.8
	50	15548.5	15142.9	15380.5
	100	14364.5	13699.9	12039.6
	ctrl.	17278.6	16435.9	16409.7
	LC-(L)-C	exp.1	exp.2	exp.3
	ug/ml	14769.2	12160.7	11668
	3.125	14475.9	12694.9	12286.9
	6.25	13608.2	11978.9	12107.9
	12.5	13369.5	12115.8	11033.6
	25	12482.3	10852.9	10892
	50	9021.94	8221.87	7805.77
	100	14576.9	13844.8	13091.7
	ctrl.
	LC-(L)-M
	ug/ml	exp.1	exp.2	exp.3
	3.125	11758.6	12787.7	14027.4
	6.25	9000.89	10786.8	11971
	12.5	10891.5	11047.5	13117.1
	25	9793.14	11384.1	12084.6
	50	9889.08	9496.27	12609.7
	100	7937.69	9484.7	8404.94
	ctrl.	11994.5	11908.4	10945
	LC-(S)-A
	ug/ml	exp.1	exp.2	exp.3
	3.125	14298.2	16217.4	15248.1
	6.25	8038.23	11882.6	15674.1
	12.5	7122.9	13127.2	15147.1
	25	8160.07	10596.3	14852.9
	50	4162.85	5505.52	8374.01
	100	1907.66	2030.04	1793.99
	ctrl.	14110	16067.2	19607.9
	LC-(S)-C
	ug/ml	exp.1	exp.2	exp.3
	3.125	18762.1	14463.3	15835.8
	6.25	15063.1	14433.1	15197.9
	12.5	14573.4	14511.1	15121.4
	25	14076.7	15601.2	15958.4
	50	15009.3	15659.9	16964
	100	12510.3	14201.6	15035.8
	ctrl.	11634.5	15000.7	16892.3
	LC-(S)-M
	ug/ml	exp.1	exp.2	exp.3
	3.125	14754.7	13487.8	14965
	6.25	13351.1	11652.6	12928.8
	12.5	12419	10743.3	10490.8
	25	10641.6	6567.08	6997.91
	50	9207.76	5033.4	5460.44
	100	2565.76	1788.03	1671.94
	ctrl.	14924.9	14087.2	12776.5
	LC-(FR)-A
	ug/ml	exp.1	exp.2	exp.3
	3.125	12670.2	12032.3	14872.9
	6.25	13685.4	11106.5	14299.7
	12.5	8572.8	10892.7	11887.6
	25	7274.06	5352.23	7949.94
	50	3541.86	3990.06	4262.03
	100	681.705	869.647	884.876
	ctrl.	7486.34	12013.5	14562.1
	LC-(peri)-M
	ug/ml	exp.1	exp.2	exp.3
	3.125	9250	17402.7	15622.9
	6.25	16113.4	14394.2	14210.5
	12.5	16942.7	14658.8	13710.8
	25	17496.2	15695.6	15405.4
	50	15872	16124.6	11249.4
	100	11330.9	10651.7	9605.72
	ctrl.	16707.6	16026.1	14240.4
	LC-(peri)-A
	ug/ml	exp.1	exp.2	exp.3
	3.125	14762.3	16511.9	22627.9
	6.25	12946.4	12597.6	17846.4
	12.5	11771.3	14300.4	19733.3
	25	9529.78	12501.9	15227.5
	50	6604.07	6486.34	14273
	100	4935.39	5047.53	8312.43
	ctrl.	13822.9	12359.8	20245.2
plant 16	PA-(WP)-A		PA-(WP)-C		infectivity of 3 observation fields.
	ug/ml	exp.1	ug/ml	exp.1
	25	9	25	9.4
	50	6.8	50	9.9
	100	4.3	100	4.1
	ctrl.	17	ctrl.	17
plant 17	PL-(WP)-M
	ug/ml	exp.1	exp.2	exp.3	exp.4	exp.5	exp.6
	3.125	2463.78	3327.99	4755.67	6649.83	4999.43	7805.63
	6.25	2401.32	2513.83	5295.54	6601.59	5516.31	7060.86
	12.5	2493.26	2028.03	5924.52	6269.89	6844.44	6331.9
	25	2477.18	1950.46	6063.94	5652.76	7980.79	6244.45
	50	2696.76	1671.05	6180.06	5485.54	9566.6	7216.61
	100	2398.2	1486.8	6927.63	4496.01	11382.9	4323.77
	ctrl.	3840.52	4055.43	6726.9	6722.67	7248.43	7935.29
plant 18	Sa(WP)-M
	ug/ml	exp.1	exp.2	exp.3	exp.4	exp.5	exp.6
	3.125	2622.09	3509.41	5003.71	7028.72	4344.92	7658.47
	6.25	2604.29	2897.34	5483.99	7211.72	5224.42	7275.94
	12.5	2841.21	2284.7	5507.81	6960.19	6216.3	5999.41
	25	2903.17	2526.48	5192.07	5380.41	7279.78	5213.35
	50	2325.66	2105.39	4696.1	4167.16	6481.91	3308.85
	100	2722.54	1455.58	4045.9	3881.24	5648.58	2714.4
	ctrl.	3840.52	4055.43	6726.9	6722.67	7248.43	7935.29
plant 19	Scl-(WP)-A
	ug/ml	exp.1	exp.2	exp.3
	3.125	14211.4	14278.6	13760.4
	6.25	14066.3	12969.9	11374.8
	12.5	15004.9	12980.1	11007.1
	25	14680	10437.6	8587.69
	50	9948.22	8894.76	6552.65
	100	137.187	149.272	92.8371
	ctrl.	13637.4	12726.5	11845.7
	Scl-(WP)-C
	ug/ml	exp.1	exp.2	exp.3
	3.125	11970.9	14269.4	14043.2
	6.25	8385.7	10435.8	13605.9
	12.5	4531.82	8427.32	9063.8
	25	6713.11	9556.59	8259.11
	50	5076.37	8905.81	8379.46
	100	550.362	1746.09	2028
	ctrl.	11085	12464.7	10161.2
	Scl-(WP)-M
	ug/ml	exp.1	exp.2	exp.3
	3.125	9861.43	17492.7	17501.1
	6.25	7297.87	13061.2	15186
	12.5	7341.6	13575	12914.7
	25	7835.85	15682.6	15412.2
	50	7939.04	15204.4	16485.8
	100	5716.99	13472.4	14714.6
	ctrl.	12133.9	16076.5	17878.1
plant 20	SN-(WP)-M
	ug/ml	exp.1	exp.2	exp.3	exp.4	exp.5	exp.6
	3.125	2571	3615.6	4434.54	6831.5	6695.73	7378.81
	6.25	2629.87	3068.14	4888.75	6766.51	6706.67	6647.62
	12.5	3005.27	3524.84	5107.79	6076.57	7230.51	6563.48
	25	2969.6	2424.12	6078.21	5813.43	7583.82	6297.27
	50	4001.26	1574.78	6488.07	4867.78	9867.91	6635.92
	100	3593.3	2047.83	6703.75	5912.73	10011.3	5691.21
	ctrl.	3840.52	4055.43	6726.9	6722.67	7248.43	7935.29
plant 21	STV-(L)-M
	ug/ml	avergae	infectivity of 3 observation fields.
	25	8.6
	50	7.5
	100	2.95
	ctrl.	17
plant 22	TT-(fr)-A
	ug/ml	exp.1	exp.2	exp.3	exp.4	exp.5	exp.6
	3.125	1757.13	3261.29	5155.79	6702.55	5342.89	9036
	6.25	1617.85	2420.16	5029.03	6123.46	6921.45	8463.97
	12.5	1706.49	2232.21	4648.12	4828.23	7135	7140.07
	25	1707.07	1745.39	6212.03	4061.75	4443.78	4917.85
	50	1916.68	1381.59	4312.22	4558.17	4187.67	4393.11
	100	1771.38	1099.93	3839.57	3428.99	4068.75	5156.79
	ctrl.	3840.52	4055.43	6726.9	6722.67	8566.94	8018.56
	TT-(fr)-M
	ug/ml	exp.1	exp.2	exp.3	exp.4	exp.5	exp.6
	3.125	3056.66	1822.29	4823.95	7838.01	4738.17	6366.44
	6.25	2233.14	2081.01	4945.24	6786.12	5697.28	6560.81
	12.5	1999.47	1572.45	6309.19	5774.14	6350.82	6335.17
	25	2892.14	2102.09	5495.41	5647.86	6455.14	5253.87
	50	2256.75	2419.47	3366.38	4797.52	5813.82	4656.33
	100	2368.74	2955.2	6079.4	4820.44	6254.35	6351.82
	ctrl.	3840.52	4055.43	6726.9	6722.67	6847.27	6528.31
	TT-fr-C
	ug/ml	exp.1	exp.2	exp.3
	3.125	12583.2	12115.9	12147.3
	6.25	12931.1	13477.2	11203.5
	12.5	11529.8	10550.6	9947.25
	25	11181.5	9316.88	10633.1
	50	9590.12	11875.6	11943.6
	100	10490.5	12656.8	11404.8
	ctrl.	10481.8	8774.27	9880.89
	TT-wp-C
	ug/ml	exp.1	exp.2	exp.3
	3.125	5440.82	5149.39	4560.62
	6.25	5913.02	5025.16	4596.28
	12.5	5274.79	4396.27	4211.32
	25	4976.8	4251.71	3424.45
	50	5360.78	4580.38	3919.98
	100	6096.28	5242.85	5400.76
	ctrl.	7552.22	6686.45	6100.51
	TT-(WP)-A
	ug/ml	exp.1	exp.2	exp.3
	3.125	8340.33	7985.81	6704.48
	6.25	8993.46	7283.03	6182.69
	12.5	7679.64	6000.21	6124.74
	25	7769.25	6106.7	5687.54
	50	7650.35	7089.06	6136.91
	100	7447.37	7385.99	7086.36
	ctrl.	10799.6	8904.66	7951.37
	TT-wp-M
	ug/ml	exp.1	exp.2	exp.3
	3.125	4793.23	4172.98	5370.86
	6.25	4502.29	4733.62	5028.39
	12.5	4059.94	4697.43	5592.23
	25	3605.99	4237.84	4255.4
	50	3582.73	4136.92	4867.64
	100	3422.01	3089.54	4273.68
	ctrl.	5493.64	5637.58	7486.98
plant 23	XS(fr)-C
	ug/ml	exp.1	exp.2	exp.3	exp.4	exp.5	exp.6
	3.125	1935.87	2681.4	5042.31	6145.04	5213.9	9004.24
	6.25	2085.19	2241.11	4971.99	5318.85	5336.18	8343.7
	12.5	1787.69	2407.59	3561.58	5060.72	6577.73	6796.92
	25	2420.17	2230.57	4898.48	3795.58	6153.23	6445.01
	50	2469.34	1848.27	4804.63	4032.73	5844.78	6109.43
	100	1952.61	1576.11	5302.36	3084.38	6620.51	4600.27
	ctrl.	3840.52	4055.43	6726.9	6722.67	8566.94	8018.56
	XS(fr)-M
	ug/ml	exp.1	exp.2	exp.3	exp.4	exp.5	exp.6
	3.125	1598.38	2327.76	4462.94	6800.66	5765.47	7763.19
	6.25	1702.99	2136.48	4541.33	5015.13	6584.04	7209.2
	12.5	2164.1	2611.31	3953.05	6123.13	6431.64	5879.08
	25	2210.45	1961.51	3858.62	4805.22	7235.13	5177.04
	50	2403.48	2003.85	5282.68	3899.87	7779.64	4123.39
	100	2701.28	1662.4	5249.42	3081.66	6594.86	2827.5
	ctrl.	3840.52	4055.43	6726.9	6722.67	8566.94	8018.56
