# Supplementary material for: Ficus septica plant extracts for treating Dengue virus in vitro
Source: PeerJ. 2017 Jun 8;5:e3448. doi: 10.7717/peerj.3448 (PMC5466810; doi:10.7717/peerj.3448)
Supplement: Supplemental Information 4 [file peerj-05-3448-s004.xls]

## Sheet: Statistics
	Data Statistics
DENV-1
ug/ml	exp .1-1	exp. 1-2	exp. 1-3	exp. 2-1	exp. 2-2	exp. 2-3	exp. 3-1	exp. 3-2	exp. 3-3	averge (%)	sd
3.125	156.771	93.0489	102.832	89.0517	92.7974	108.007	103.979	123.189	113.685	109.262	34.3162
6.25	100.63	69.9068	87.4644	93.3328	79.5741	91.6607	123.011	137.639	117.93	100.128	15.4139
12.5	64.0719	49.2726	44.8043	51.2574	58.8501	44.3128	74.5587	75.5329	66.3351	58.7773	10.0848	***
25	44.7207	34.3813	32.4766	26.5628	19.6009	17.5307	25.2787	27.725	32.2419	28.9465	6.58852	***
50	42.6096	38.3494	31.5102	5.24662	5.41414	5.0321	4.00145	3.76261	3.50839	15.4927	5.59943	***
DMSO control	100	100	100	100	100	100	100	100	100	100	0
IC50 of DENV-1 inhibition	27.99	16.89	16.46	14.18	13.58	12.37	18.13	18.86	18.19	17.4056	4.56675
DENV-2
ug/ml	exp .1-1	exp. 1-2	exp. 1-3	exp. 2-1	exp. 2-2	exp. 2-3	exp. 3-1	exp. 3-2	exp. 3-3	averge (%)	sd
3.125	127.873	78.5693	108.849	134.493	120.045	121.661	107.631	107.968	121.283	114.263	16.2746
6.25	91.3588	58.8936	81.9612	100.195	103.501	82.7015	98.653	100.268	102.614	91.1273	14.584
12.5	55.2909	44.6451	52.2642	63.3213	63.8443	50.5943	54.8355	62.5328	65.9969	57.0362	7.26341	***
25	32.6663	27.0449	37.0575	23.7271	22.4105	25.03	22.977	29.4385	27.0456	27.4886	4.8593	***
50	30.0398	21.8207	31.838	8.65842	7.2593	7.71741	4.58416	4.39158	5.30076	13.5122	11.206	***
con	100	100	100	100	100	100	100	100	100	100	0
IC50 of DENV-2 inhibition	18.48	10.7	18.64	16.17	16.05	13.79	14.63	16.71	16.99	15.7956	2.47766
AiV
ug/ml	exp .1-1	exp. 1-2	exp. 1-3	exp. 2-1	exp. 2-2	exp. 2-3	exp. 3-1	exp. 3-2	averge (%)	sd
3.125	108.296	94.5144	83.8466	117.841	125.576	120.72	114.889	112.94	109.828	14.0307
6.25	93.0347	94.7519	71.4545	109.013	124.827	102.959	76.9605	99.872	96.609	17.0551
12.5	103.098	126.01	101.827	105.067	107.232	102.274	84.13	101.133	103.846	11.3852
25	108.264	125.128	96.0063	82.364	106.419	99.012	90.783	96.1119	100.511	12.9111
50	93.08	96.4899	95.6131	99.3174	93.4	101.445	94.116	85.8446	94.9132	4.68375
con	100	100	100	100	100	100	100	100	100	0
IC50 of AiV inhibition	>100	>100	>100	>100	>100	>100	>100	>100	>100

## Sheet: IFA_Li-Cor_ Raw data
raw data
DENV-1
ug/ml	exp .1-1	exp. 1-2	exp. 1-3	exp. 2-1	exp. 2-2	exp. 2-3	exp. 3-1	exp. 3-2	exp. 3-3
3.125	3301.29	2619.35	3116.54	3469.98	2811.19	3328.07	4363.2	4581.73	4134.96
6.25	2168.03	2001.89	2671.23	3631.49	2426.33	2841.07	5139.48	5104.84	4284.81
12.5	1430.06	1451.35	1435.03	2044.11	1823.16	1430.49	3163.17	2856.45	2463.55
25	1039.44	1054.03	1077.8	1112.46	680.811	632.602	1153.08	1125.7	1260.1
50	996.824	1159.91	1049.8	308.267	267.906	260.244	285.203	258.203	245.83
con	2155.31	2804.81	3034.48	3883.03	3020.82	3089.52	4200.9	3742.22	3651.89
DENV-2
ug/ml	exp .1-1	exp. 1-2	exp. 1-3	exp. 2-1	exp. 2-2	exp. 2-3	exp. 3-1	exp. 3-2	exp. 3-3
3.125	4657.92	3603.84	3395.97	4516	4718.91	4173.35	7328.47	6038.76	5447.57
6.25	3366.87	2735.58	2590.87	3392.47	4083.78	2872.24	6727.37	5616.83	4627.79
12.5	2091.62	2106.82	1701.65	2184.59	2561.34	1799.99	3793.54	3548.87	3019.94
25	1291.68	1330.15	1246.32	887.575	970.677	946.236	1660.43	1735.26	1309.57
50	1198.82	1099.61	1090.03	393.958	389.017	368.061	428.923	362.652	354.746
con	3672.4	4549.55	3131.01	3386.1	3949.38	3449.95	6817.56	5602.12	4513.02
Aiv
ug/ml	exp .1-1	exp. 1-2	exp. 1-3	exp. 2-1	exp. 2-2	exp. 2-3	exp. 3-1	exp. 3-2
3.125	8248.27	6494.44	5972.03	2524.33	2980.27	3732.53	4738.01	5344.92
6.25	7107.72	6510.36	5112.3	2343.48	2963.16	3199.6	3214.1	4740.59
12.5	7859.81	8606.95	7219.44	2262.65	2561.03	3179.07	3502.16	4798.91
25	8245.82	8547.84	6815.64	1797.57	2542.47	3081.18	3769.46	4566.7
50	7111.1	6626.94	6788.36	2144.86	2244.92	3154.19	3903.38	4091.89
con	7628.26	6862.38	7092.71	2158.85	2395.75	3110.83	4139.78	4746.51

## Sheet: Background deduction
Background deduction
DENV-1
ug/ml	exp .1-1	exp. 1-2	exp. 1-3	exp. 2-1	exp. 2-2	exp. 2-3	exp. 3-1	exp. 3-2	exp. 3-3
3.125	3164.59	2482.64	2979.84	3359.65	2700.86	3217.74	4241.22	4459.74	4012.97
6.25	2031.33	1865.19	2534.52	3521.17	2316	2730.75	5017.49	4982.85	4162.83
12.5	1293.36	1314.65	1298.33	1933.79	1712.83	1320.16	3041.18	2734.47	2341.56
25	902.737	917.331	941.099	1002.14	570.483	522.273	1031.09	1003.71	1138.11
50	860.122	1023.2	913.096	197.939	157.578	149.916	163.216	136.215	123.843
con	2018.61	2668.11	2897.78	3772.7	2910.49	2979.19	4078.91	3620.23	3529.9
DENV-2
ug/ml	exp .1-1	exp. 1-2	exp. 1-3	exp. 2-1	exp. 2-2	exp. 2-3	exp. 3-1	exp. 3-2	exp. 3-3
3.125	3230.17	2598.88	2454.17	4405.67	4608.58	4063.02	7206.48	5916.77	5325.59
6.25	1954.92	1970.12	1564.95	3282.14	3973.45	2761.92	6605.38	5494.84	4505.81
12.5	1154.98	1193.45	1109.62	2074.26	2451.01	1689.66	3671.55	3426.88	2897.95
25	1062.12	962.913	953.33	777.247	860.348	835.908	1538.44	1613.27	1187.58
50	3535.7	4412.84	2994.31	283.63	278.688	257.732	306.936	240.665	232.758
con	3535.7	4412.84	2994.31	3275.77	3839.05	3339.62	6695.57	5480.14	4391.03
Aiv
ug/ml	exp .1-1	exp. 1-2	exp. 1-3	exp. 2-1	exp. 2-2	exp. 2-3	exp. 3-1	exp. 3-2
3.125	8093.3	6339.47	5817.06	2414	2869.94	3622.2	4616.02	5222.93
6.25	6952.75	6355.4	4957.33	2233.15	2852.83	3089.27	3092.12	4618.6
12.5	7704.84	8451.98	7064.48	2152.32	2450.71	3068.74	3380.17	4676.93
25	8090.86	8392.87	6660.67	1687.24	2432.14	2970.85	3647.48	4444.71
50	6956.14	6471.98	6633.4	2034.54	2134.59	3043.86	3781.39	3969.9
con	7473.29	6707.41	6937.75	2048.52	2285.43	3000.5	4017.8	4624.52
